# Supplementary material for: Improved Fluorescent Proteins for Dual-Colour Post-Embedding CLEM
Source: Cells. 2022 Mar 23;11(7):1077. doi: 10.3390/cells11071077 (PMC8997867; doi:10.3390/cells11071077)
Supplement: Supplementary file 1 [file cells-11-01077-s001.zip]

Archive with 1 entries (1 files):
- cells-1620367-supplementary.pdf
